# Supplementary material for: Comprehensive polyphenolic profiling in promising resistant grapevine hybrids including 17 novel breeds in northern Italy
Source: J Sci Food Agric. 2020 Oct 26;101(6):2380–8. doi: 10.1002/jsfa.10861 (PMC8048854; doi:10.1002/jsfa.10861)
Supplement: Supplementary file 2 — Table S4. Concentration of phenolic compounds in grape berries in mg kg−1 FW (fresh weight) in harvest of 2017 and 2018 (provided as separate Excel file) [file JSFA-101-2380-s002.xlsx]

## Sheet: table S4
Table S4. Concentration of phenolic compounds in grape berries in mg/kg-1 FW in harvest of 2017 and 2018
				DM-L	PM_L_Low	p-OH-benzoic acid	vanillic acid	gallic acid	methyl gallate	ellagic acid	caftaric acid	fertaric acid	t-resveratrol	cis-resveratrol	piceatannol	t-piceide	cis-piceide	isorhapontin	catechin	epicatechin	gallocatechin	epigallocatechin gallate	epicatechin gallate	procyanidin B1	procyanidin B2 + B4	procyanidin B3	quercetin	taxifolin	myricetin	quercetin-3-rha	myricitrin	quercetin-3-glc / -3-gal	isorhamnetin-3-Glc	syringetin-3-glg / -3-gal	rutin	quercetin-3,4-diglc	quercetin-3-glu	kaempferol-3-glu	kaempferol-3-glc	kaempferol-3-rutinoside	isorhamnetin-3-rutinoside	phlorizin	naringenin-7-glc	arbutin	luteolin-7-O-glc	Dp 3-glc	Cn 3-glc	Pt 3-glc	Pn 3-glc
Red coloured skin
2017	1/41/07	IV104		7	7	1.595	n.d.	6.7	0.125	11.215	51.1694	3.545	0.28	n.d.	0.35	2.175	1.99	0.265	333.7	267.55	10.445	0.38	32.23	61.405	107.555	30.86	n.d.	3.215	1.325	0.085	0.16	70.19	10.515	3.84	4.24	0.23	28.05	0.31	3.675	1.13	n.d.	0.715	0.64	0.055	2.675	79.5358	24.505	142.52	96.51
	1/5/06	IV112		7	7	0.935	0.03	8.805	0.295	12.29	29.1304	3.075	0.11	n.d.	0.06	0.265	0.66	n.d.	218.15	113.6	2.605	0.58	27.125	25.27	61.775	12.255	n.d.	2.785	4.165	0.25	0.16	60.285	4.93	3.305	16.855	0.085	29.005	0.46	3.055	1.935	n.d.	0.71	0.765	0.105	1.81	182.154	53.375	255.6	90.925
	2/04/06	IV108		7	7	1.06	n.d.	3.42	0.04	9.94	17.2484	2.505	1.805	n.d.	1.86	6.23	19.39	0.355	284.55	246.75	1.74	n.d.	14.275	42.46	90.85	19.14	n.d.	1.845	1.41	0.165	n.d.	56.81	6.445	3.585	1.99	n.d.	27.995	0.4	2.515	n.d.	n.d.	0.37	0.48	0.025	1.93	53.1135	14.45	95.305	69.345
	3/25/10	IV083		5	7	0.96	n.d.	6.795	0.135	10.85	38.1906	1.68	0.24	n.d.	0.07	0.99	1.09	n.d.	237.5	226.3	2.2	0.395	19.32	28.055	104.735	20.155	0.225	0.175	3.42	n.d.	n.d.	45.94	0.96	0.23	11.665	n.d.	32.24	0.33	0.755	n.d.	n.d.	0.4	0.28	n.d.	2.855	162.199	103.685	187.825	117.49
	3/45/09	IV134		5	9	2.59	n.d.	18.89	0.015	21.155	105.807	6.16	0.28	n.d.	n.d.	1.445	1.22	n.d.	463.8	353.15	6.125	0.485	91.9	86.645	129.11	36.575	n.d.	16.505	1.555	2.225	0.245	94.37	3.635	0.835	9.135	n.d.	52.445	0.385	3.62	n.d.	n.d.	0.81	0.755	0.165	3.655	47.6652	25.98	78.16	86.45
	COARNA N. x PIERELLE x SV 20366	IV037		7	7	0.85	n.d.	1.865	n.d.	13.04	19.6148	4.575	0.435	n.d.	0.205	2.735	4.165	0.14	106.3	54.95	18.53	0.435	12.92	66.05	29.42	14.945	0.175	n.d.	0.805	n.d.	n.d.	75.405	3.73	0.33	9.365	0.225	32.355	0.66	2.725	1.7	n.d.	0.665	0.94	0.055	1.95	49.2596	106.23	57.11	135.075
	BRUSKAM	IV038		9	5	0.715	n.d.	3.735	0.14	12.285	92.8908	3.79	0.13	n.d.	n.d.	1.9	1.65	0.13	196.35	84.8	2.355	0.3	8.065	26.64	68.575	30.625	n.d.	n.d.	1.525	n.d.	n.d.	16.125	1.13	0.895	0.605	0.14	16.11	0.16	0.285	n.d.	n.d.	0.255	0.54	n.d.	1.315	169.957	32.44	206.42	49.765
	CABERNET CORTIS	IV051		9	5	1.95	n.d.	20.91	0.075	4.465	96.5461	4.765	0.145	n.d.	0.08	1.49	3.19	0.015	358.8	439	5.725	0.53	90.935	55.47	176.65	32.125	n.d.	0.17	1.89	n.d.	n.d.	56.275	2.28	0.865	2.83	n.d.	20.38	0.45	2.04	n.d.	n.d.	0.505	0.64	n.d.	1.995	89.72	15.19	100.805	12.63
	CERASON	IV028		7	5	n.d.	n.d.	5.525	0.54	15.95	71.2898	4.85	0.78	n.d.	0.505	3.08	5.345	0.535	147.95	183.3	12.115	1.455	30.235	29.655	86.17	28.47	n.d.	7.965	8.405	0.37	0.68	54.595	0.66	1.215	12.305	0.21	31.84	0.39	1.835	n.d.	n.d.	1.125	1.505	0.26	2.45	353.895	235.6	917.05	104.745
	ESTHER	IV013	Hungary			0.605	n.d.	8.585	0.545	7.18	8.49488	1.855	0.56	n.d.	0.895	4.225	7.86	0.83	108.9	96.2	4.205	0.63	15.66	15.795	28.085	8.73	n.d.	1.77	1.69	n.d.	n.d.	25.03	1.885	1.68	0.83	n.d.	14.1	0.14	0.39	n.d.	n.d.	0.185	0.155	0.12	1.09	98.724	37.395	175.205	62
	IV062	IV062		7	7	0.76	n.d.	13.945	0.02	11.515	28.8521	4.765	1.49	0.05	1.785	1.98	7.95	0.05	146.05	153.7	0.61	n.d.	17.255	22.805	51.725	20.04	n.d.	8.56	1.35	1.175	0.33	51.195	4.06	1.835	2.39	0.195	28.965	0.34	2.38	n.d.	n.d.	0.105	0.12	0.03	1.77	35.8788	12.53	81.45	39.52
	LEON MILLOT	IV021		9	5	1.77	n.d.	8.505	0.34	3.395	22.0014	3.735	0.205	n.d.	0.155	3.65	2.255	0.525	275.8	174.75	1.38	n.d.	28.85	24.445	76.36	20.44	n.d.	0.24	0.64	n.d.	n.d.	9.445	0.115	0.445	1.51	0.135	12.63	0.08	0.01	n.d.	n.d.	0.22	0.97	0.075	1.695	119.616	17.25	126.385	6.17
	LU 1	IV040		9	9	0.785	n.d.	4.185	0.23	3.4	12.2804	3.375	0.465	n.d.	0.45	1.165	2.325	0.13	332.05	146.4	15.37	n.d.	35.005	19.73	47.22	9.835	n.d.	n.d.	2.85	n.d.	n.d.	4.705	n.d.	0.145	1.015	n.d.	4.515	0.04	n.d.	n.d.	n.d.	0.725	0.76	n.d.	2.075	253.843	99.73	271.4	59.29
	LU 2	IV036		9	9	0.515	n.d.	1.07	0.175	14.175	14.512	3.635	n.d.	n.d.	0.01	0.37	0.14	n.d.	177.5	59.2	12.53	0.675	19.28	26.235	59.035	12.865	n.d.	n.d.	8.985	n.d.	n.d.	9.33	0.145	0.53	1.28	n.d.	11.68	0.08	0.04	n.d.	n.d.	0.685	1.495	n.d.	2.215	119.258	7.76	98.36	12.685
	MW 1		Austria			0.555	n.d.	4.465	0.075	17.45	20.4135	2.23	7.205	0.345	4.78	5.5	18.87	0.26	242.3	194.55	3.705	0.255	28.315	29	62.48	16.445	n.d.	0.46	1.625	n.d.	n.d.	38.905	1.89	1.33	5	n.d.	43.2	0.155	0.665	n.d.	n.d.	0.475	0.475	0.12	2.19	107.542	39.03	165.9	74.77
	IV061	IV061		9	9	0.3	0.14	1.825	0.095	3.205	20.9848	2.905	0.33	n.d.	0.435	3.845	7.255	0.56	149.55	72.35	8.235	0.345	17.35	31.865	58.935	12.76	n.d.	18.88	3.34	0.58	1.15	29.055	4.04	1.045	0.39	n.d.	7.46	0.28	1.47	n.d.	n.d.	0.495	0.575	0.01	1.82	107.824	66.68	160.435	141.13
	IV045	IV045				0.505	n.d.	2.285	0.14	18.155	14.0637	5.86	1.06	n.d.	0.76	3.81	4.99	0.405	169.1	87.5	8.13	0.84	22.065	17.525	45.39	14.01	n.d.	2.52	6.3	0.59	n.d.	71.86	2.6	0.745	5.68	0.35	36.905	0.55	3.945	2.455	n.d.	0.27	0.4	0.015	0.755	152.528	62.67	146.89	57.11
	SEIBEL 13666	IV053		9	9	0.91	n.d.	9.295	0.16	8.985	79.3897	5.175	1.24	n.d.	0.66	4.37	7.075	n.d.	232.85	256.7	8.46	n.d.	32.115	45.325	57.68	25.185	n.d.	0.305	1.46	n.d.	n.d.	48.4	1.135	0.755	3.43	0.085	21.135	0.105	0.53	0.595	n.d.	0.505	0.86	0.15	2.79	88.6183	67.975	144.405	35.345
	SEMONELL	IV041		7	7	0.145	n.d.	3.125	0.18	8.215	28.3146	3.235	0.145	n.d.	0.375	4.67	6.95	0.85	59.65	68.75	4.98	1.155	19.105	24.695	63.825	15.75	n.d.	2.405	2.865	n.d.	n.d.	46.12	2.49	1.035	2.925	0.09	14.505	0.36	3.015	n.d.	n.d.	0.35	0.51	0.015	1.585	236.678	90.835	290.595	111.53
	IV039	IV039		9	9	1.81	0.14	36.64	0.375	6.6	39.0329	8.26	1.265	n.d.	1.87	6.315	19.89	0.915	281.3	93.1	3.34	0.76	26.57	31.745	120.445	47.84	n.d.	0.365	4.915	n.d.	n.d.	40.15	4.55	4.205	1.27	0.325	20.57	0.45	2.605	n.d.	n.d.	0.8	0.555	0.215	0.98	230.989	91.54	301.325	128.4
	IV035	IV035		9	7	0.365	0.04	1.53	0.055	25.21	63.0173	3.225	0.25	n.d.	n.d.	0.765	0.955	n.d.	89.75	91.1	0.725	n.d.	12.895	26.75	46.635	7.105	n.d.	17.575	0.75	0.81	0.31	20.345	0.545	0.775	0.6	n.d.	16.245	0.29	0.6	0.1	n.d.	0.74	0.14	0.16	2.03	44.1603	21.56	79.675	64.815
	VINERA	IV017		9	7	0.105	n.d.	8.96	0.095	6.69	8.60883	1.085	3.995	0.06	3.97	5.035	11.575	0.41	108.3	87.1	4.045	0.255	13.555	12.265	32.365	4.51	n.d.	0.61	1.025	n.d.	n.d.	18.27	1.565	1.205	3.525	0.29	12.58	0.06	0.97	n.d.	n.d.	0.26	0.35	n.d.	0.445	106.658	17.6	183.895	55.735
	VINORÈ	IV025		7	5	1.12	n.d.	13.23	n.d.	4.045	21.6731	2.35	0.535	n.d.	0.335	0.845	1.41	n.d.	395.9	448.95	2.175	n.d.	19.525	45.18	94.835	12.93	n.d.	0.42	0.66	n.d.	n.d.	25.01	4.15	2.185	1.285	n.d.	11.62	0.18	1.425	n.d.	n.d.	0.225	n.d.	0.035	1.25	18.2954	8.745	35.37	51.745
2018	1/41/07	IV104		7	9	1.225	n.d.	10.405	0.04	4.63	43.7	2.41	1.765	n.d.	1.67	0.915	4.125	n.d.	394.859	225.7	5.35	n.d.	52.085	63.535	163.715	24.015	n.d.	1.035	0.535	n.d.	n.d.	23.49	2.07	1.345	1.2	n.d.	13.79	0.075	0.485	n.d.	n.d.	0.34	0.7	n.d.	3.405	62.72	14.6	88.615	43.695
	1/5/06	IV112		7	7	1.145	n.d.	3.595	0.075	1.3	33.65	3	0.505	n.d.	0.48	1.35	0.98	n.d.	220.902	59.75	1.54	0.295	26.105	20.505	51.05	9.565	n.d.	0.615	1.58	0.135	n.d.	22.715	3.785	2.975	6.24	n.d.	18.69	0.16	0.465	n.d.	n.d.	0.305	0.54	0.105	1.98	124.52	26.55	177.375	59.74
	2/04/06	IV108		3	9	1.49	n.d.	4.145	n.d.	6.8	23.2	2.205	0.605	n.d.	1.035	6.475	14.885	0.45	278.977	73.95	0.44	n.d.	13.48	41.15	68.895	21.74	n.d.	0.615	0.89	n.d.	n.d.	19.985	2.905	4.015	0.61	n.d.	16.69	0.11	0.68	n.d.	n.d.	0.245	0.055	n.d.	1.93	30.635	6.745	62.57	53.31
	3/25/10	IV083		7	7	0.43	n.d.	8.685	0.02	4.1475	36.1	1.95	n.d.	n.d.	n.d.	0.605	0.695	n.d.	212.812	129.5	0.975	0.34	29.645	42.05	110.45	18.235	n.d.	n.d.	2.525	n.d.	n.d.	46.385	1.335	0.615	5.13	0.025	23.705	0.155	0.6	n.d.	n.d.	0.355	0.36	n.d.	2.335	108.99	110.32	111.565	133.23
	3/45/09	IV134		5	7	1.315	n.d.	32.325	n.d.	63.335	115.45	4.735	1.01	n.d.	n.d.	5.085	7.965	0.17	327.094	189.95	3.435	0.295	49.2	89.78	142.39	38.47	n.d.	10.495	1.485	0.925	0.155	51.675	3.55	0.775	3.79	n.d.	32.88	0.33	1.695	n.d.	n.d.	0.445	0.575	0.08	3.355	44.015	20.115	70.28	76.055
	COARNA N. x PIERELLE x SV 20366	IV037		5	5	0.5	n.d.	2.77	n.d.	5.04	13.95	6.775	0.58	n.d.	0.185	2.09	2.455	n.d.	129.997	32.3	9.085	0.4	22.365	78.435	44.54	22.84	n.d.	n.d.	n.d.	n.d.	n.d.	57.375	3.055	0.28	3.655	0.295	25.25	0.715	2	1.235	n.d.	0.66	0.88	0.055	2.235	35.67	83.555	26.43	64.71
	BRUSKAM	IV038		9	5	0.605	n.d.	2.175	0.19	0.975	94.3	5.08	n.d.	n.d.	n.d.	0.85	0.35	0.06	181.427	26.5	1.885	0.245	29.415	36.46	112.55	50.22	n.d.	n.d.	1.67	n.d.	n.d.	18.525	0.78	1.125	1.065	n.d.	20.085	0.25	0.32	n.d.	n.d.	0.62	0.835	0.26	2	112.665	8.625	121.605	9.19
	CABERNET CORTIS	IV051		5	5	0.2	n.d.	7.785	0.06	3.8525	113.3	5.37	n.d.	n.d.	0.185	0.55	1.385	n.d.	329.635	162.5	4.765	n.d.	26.3	52.805	176.85	25.82	n.d.	0.215	3.395	n.d.	0.195	48.395	2.36	1.295	1.36	0.18	11.32	0.21	1.305	n.d.	n.d.	0.735	0.875	n.d.	2.75	62.035	5.84	59.025	4.07
	CERASON	IV028		3	5	0.425	n.d.	4.955	0.405	2.67	184.7	6.845	8.855	0.11	7.815	6.33	24.04	0.755	175.897	151.2	16.095	1.185	48.375	38.475	126.635	26.795	n.d.	2.54	10.35	0.18	0.69	42.98	1.545	1.845	6.71	0.025	14.93	0.145	0.995	n.d.	n.d.	2.08	2.5	0.115	1.785	544.135	366.5	579.455	99.725
	ESTHER	IV013				n.d.	n.d.	5.895	0.34	n.d.	27.9	1.24	0.395	n.d.	0.19	3.08	1.795	1.025	59.6326	22.35	3.22	0.325	7.07	9.77	16.745	4.355	n.d.	1.135	3.02	n.d.	n.d.	19.34	1.535	2.13	0.68	0	7.79	0.075	0.195	n.d.	n.d.	0.115	0.135	0.08	0.74	129.475	35.29	166.96	39.695
	IV062	IV062		5	3	0.81	n.d.	14.695	0.055	6.9975	34.7	5.305	0.22	n.d.	0.1	1.275	0.72	n.d.	226.089	99.3	2.045	n.d.	63.06	30.245	60.835	22.23	n.d.	10.475	1.81	2.95	0.32	64.68	5.8	1.71	5.815	0.235	48.57	0.355	2.52	n.d.	n.d.	0.22	0.335	0.04	1.98	64.23	15.79	112.405	35.375
	LEON MILLOT	IV021		9	9	1.18	0.015	21.61	0.33	10.545	70.65	3.795	n.d.	n.d.	0.04	9.315	7.515	1.85	323.381	87.2	0.79	0.435	9.095	29.43	84.76	19.01	n.d.	n.d.	2.475	n.d.	n.d.	15.475	0.56	1.105	0.58	n.d.	10.51	0.1	0.26	n.d.	n.d.	0.715	1.435	0.02	1.195	223.365	32.4	194.92	7.41
	LU 1	IV040		7	7	0.895	n.d.	5.655	0.08	2.46	11	4.675	0.575	n.d.	0.49	1.755	2.795	0.7	230.002	42.3	17.755	0.505	60.875	37.695	68.82	25.39	n.d.	0.195	4.87	n.d.	n.d.	13.505	0.39	0.465	2.895	n.d.	7.24	n.d.	0.195	n.d.	n.d.	0.96	0.605	n.d.	2.55	199.555	15.355	156.495	9.105
	LU 2	IV036		7	9	0.17	n.d.	4.095	0.05	2.0125	15.35	4.6	n.d.	n.d.	n.d.	1.605	1.365	0.015	117.163	31.35	9.49	0.525	17.025	31.775	69.325	11.25	n.d.	n.d.	3.19	n.d.	n.d.	13.995	0.265	0.405	2.615	n.d.	16.135	0.19	0.14	0.115	n.d.	0.675	0.475	n.d.	1.88	96.945	9.42	57.25	7.095
	MW 1	IV027				0.88	n.d.	9.845	n.d.	18.81	29.35	2.71	0.935	0.01	0.845	9.92	15.23	1.35	337.37	149.1	1.11	n.d.	34.665	54.115	93.61	20.625	n.d.	0.5	1.135	0.07	n.d.	80.42	6.32	2.89	5.63	0.555	48.155	0.425	3.09	n.d.	n.d.	0.19	0.2	0.265	3.205	88.68	23.375	119.935	50.935
	IV061	IV061		9	9	0.11	n.d.	5.53	0.05	2.76	32.4	2.635	1.22	n.d.	1.685	3.11	12	0.13	126.848	32.4	8.545	0.315	3.9	24.995	41.96	11.335	n.d.	8.33	1.42	0.41	0.585	10.53	1.43	1.515	0.69	n.d.	10.985	0.225	0.615	n.d.	n.d.	0.295	0.21	0.125	1.225	50.38	16.465	85.375	72.39
	IV045	IV045				0.59	n.d.	8.8	0.185	4.29	31.95	5.74	n.d.	n.d.	n.d.	0.52	1.2	n.d.	228.074	65.55	11.66	1.28	25.285	31.475	72.355	19.68	n.d.	0.315	2.695	0.08	n.d.	41.81	1.62	1.605	3.42	n.d.	28.73	1.405	3.255	n.d.	n.d.	0.46	0.16	0.03	1.37	193.17	43.435	208.525	52.31
	SEIBEL 13666	IV053		5	7	1.22	n.d.	11.4	0.085	5.175	56.05	5.055	2.94	n.d.	2.515	15.03	17.03	1.32	262.535	172.1	4.65	0.37	19.875	56.07	106.43	26.4	n.d.	0.24	1.325	n.d.	n.d.	83.07	1.435	1.83	7.51	0.67	32.865	0.15	1.47	n.d.	n.d.	0.1	0.18	0.145	2.02	161.395	88.82	275.53	41.75
	SEMONELL	IV041		3	7	0.2	n.d.	3.94	0.105	1.975	28.9	2	0.265	n.d.	0.11	0.485	0.65	0.15	73.411	34.4	2.725	0.28	31.04	33.84	62.075	18.405	n.d.	0.68	1.175	n.d.	n.d.	48.555	2.115	1.075	1.635	0.345	11.255	0.41	2.225	n.d.	n.d.	0.26	0.105	n.d.	2.035	172.9	24.2	135.625	19.9
	IV039	IV039		3	5	0.58	0.005	16.135	0.165	7.9425	64.6	5.865	0.915	n.d.	1.465	5.875	14.055	1.395	254.336	42.65	2.07	0.725	16.985	21.655	83.52	26.55	n.d.	n.d.	2.965	n.d.	n.d.	30.025	3.455	3.35	0.57	0.415	15.185	0.32	2.21	n.d.	n.d.	0.35	0.815	0.26	1.345	206.185	63.715	239.04	100.55
	IV035	IV035		7	9	0.465	0.145	1.88	0.07	0.7775	70.7	3.715	n.d.	n.d.	0.05	1.12	2.275	0.105	139.635	90.8	0.47	n.d.	10.605	30.195	141.935	14.16	n.d.	17.115	0.715	1.53	0.49	28.47	1.745	1.815	0.29	n.d.	10.32	0.085	0.58	n.d.	n.d.	0.405	0.91	0.175	2.165	59.065	30.765	79.55	58.055
	VINERA	IV017		5	7	0.435	n.d.	18.2	0.095	8.9775	18.45	1.44	0.73	n.d.	0.96	8.92	11.82	1.905	105.437	48.5	3.595	0.515	7.2	18.56	53.845	9.115	n.d.	0.47	2.155	n.d.	n.d.	24.545	1.75	1.5	3.225	0.2	8.52	0.075	0.99	n.d.	n.d.	0.455	0.26	0.055	1.405	176.57	41.13	240.16	71.36
	VINORÈ	IV025		5	7	1.53	n.d.	41.315	0.085	19.9775	39.95	3.105	0.205	n.d.	0.065	1.035	1.8	n.d.	646.834	272.45	1.425	n.d.	40.72	104.605	241.675	37.045	n.d.	0.21	n.d.	n.d.	n.d.	31.935	3.965	2.555	4.465	n.d.	25.14	0.275	1.535	0.63	n.d.	0.35	0.2	0.075	2.255	14.625	5.605	29.8	36.92
white (or rose) coloured skin
2017	1/24/02	IV091		7	5	0.88	n.d.	7.96	0.005	14.515	87.7585	3.695	0.39	n.d.	0.095	1.79	4.665	n.d.	288.6	204.3	5.195	0.335	61.275	53.805	79.55	17.33	0.145	13.395	n.d.	2.35	n.d.	60.435	4.645	n.d.	7.795	0.18	39.63	0.865	2.09	1.175	n.d.	0.555	0.575	0.095	2.14	0.886041	41.15	n.d.	0.37
	1/26/4	IV132		7	9	2.23	n.d.	41.92	0.05	18.625	78.6991	5.715	0.21	n.d.	0.005	0.78	1.005	n.d.	764.9	510.95	5.45	3.255	173.425	103.975	132.115	73.735	n.d.	0.51	n.d.	n.d.	n.d.	43.805	1.285	n.d.	14.78	n.d.	79.785	0.86	1.23	1.03	n.d.	0.69	0.905	0.1	2.95	n.d.	n.d.	n.d.	n.d.
	2/01/04	IV102		7	9	1.33	n.d.	18.71	n.d.	17.14	73.4075	3.03	0.22	n.d.	n.d.	0.975	0.71	n.d.	448.15	583.9	3.075	0.805	177.4	102.79	122.425	31.03	0.29	2.86	n.d.	n.d.	n.d.	73.15	1.335	n.d.	15.81	n.d.	57.39	1.855	2.515	2.485	n.d.	0.655	0.9	0.15	3.15	n.d.	n.d.	n.d.	n.d.
	2/22/07	IV078		7	9	1.985	n.d.	17.375	n.d.	17.8	39.3895	4.045	0.285	n.d.	n.d.	1.31	1.355	n.d.	441.7	330.3	1.09	0.77	69.88	88.965	141.91	70.52	0.195	25.1	n.d.	3.32	n.d.	80.04	6.445	0.085	7.345	0.305	67.445	0.42	1.17	0.295	0.11	0.44	0.625	0.04	3.95	0.834883	45.66	0.155	0.2
	2/27/06	IV077		3	9	1.49	n.d.	3	0.005	29.615	30.7917	3.025	0.17	n.d.	0.085	0.24	1.575	n.d.	438.4	136.75	1.28	n.d.	34.145	45.125	62.74	24.38	0.19	20.24	n.d.	2.95	n.d.	111.665	3.96	n.d.	6.35	0.49	60.245	1.955	8.04	0.645	n.d.	0.155	0.04	0.045	2.945	n.d.	n.d.	n.d.	n.d.
	2/31/10	IV098		3	9	1.375	n.d.	14.955	n.d.	21.125	17.809	4.615	n.d.	n.d.	0.13	0.805	1.83	n.d.	302.65	186.35	6.195	0.895	109.48	74.58	71.635	24.375	n.d.	5.54	n.d.	0.815	n.d.	129.235	4.65	n.d.	4.86	1.185	57.22	1.62	9.195	0.91	n.d.	0.215	0.115	n.d.	2.075	n.d.	n.d.	n.d.	n.d.
	3/1/06	IV076		5	9	1.39	n.d.	5.12	n.d.	22.12	45.3531	3.56	0.415	n.d.	0.275	1.77	2.475	n.d.	326.4	229.85	5.055	n.d.	32.59	50.15	52.02	24.42	n.d.	8.87	n.d.	2.06	n.d.	113.715	5.785	n.d.	7.965	0.56	62.59	1.285	5.555	1.215	0.04	0.575	0.395	n.d.	2.68	n.d.	n.d.	n.d.	n.d.
	3/14/10	IV096		9	9	0.87	n.d.	9.085	0.005	19.82	48.6483	4.12	0.24	n.d.	0.115	0.875	1.2	n.d.	352.75	170.75	3.29	n.d.	39.47	58.31	47.255	28.83	n.d.	19.695	n.d.	3.025	n.d.	85.38	2.555	n.d.	6.15	0.54	67.155	1.205	7.475	0.59	n.d.	0.33	0.17	0.075	1.925	n.d.	n.d.	n.d.	n.d.
	3/23/05	IV075		9	9	1.21	n.d.	14.465	n.d.	17.84	25.4428	4.595	0.605	n.d.	0.29	1.97	2.975	n.d.	246.9	281.25	4.63	0.755	72.31	61.185	77.365	37.165	0.175	8.455	n.d.	1.89	n.d.	87.935	3.775	n.d.	10.02	0.44	57.8	1.24	5.44	1.17	n.d.	0.53	0.285	0.01	2.73	n.d.	n.d.	n.d.	n.d.
	4/5/08	IV110		7	9	1.37	n.d.	31.515	n.d.	25.645	25.9056	1.92	0.1	n.d.	n.d.	0.23	0.7	n.d.	350.1	365.65	2.075	0.755	131.655	59.875	100.77	31.675	0.155	0.405	n.d.	n.d.	n.d.	51.895	0.835	n.d.	3.54	n.d.	61.72	1.125	1.745	0.405	n.d.	0.4	0.555	0.225	2.49	n.d.	n.d.	n.d.	n.d.
	3/34/08	IV107		9	9	1.245	n.d.	7.59	n.d.	12.99	35.55	3.46	0.615	n.d.	0.82	1.77	5.065	0.03	270.45	172.55	16.87	n.d.	22.76	36.085	45.135	16.36	0.255	0.71	0.36	n.d.	n.d.	43.545	8.945	n.d.	1.805	0.175	36.465	0.2	0.89	n.d.	0.055	0.515	0.165	n.d.	2.34	n.d.	39.06	0.165	0.895
	3/33/08	IV114				1.475	n.d.	7.355	n.d.	16.585	7.28473	3.54	n.d.	n.d.	n.d.	0.115	0.35	n.d.	326.65	307.15	0.265	n.d.	6.24	38.915	76.69	18.245	0.19	17.555	0.49	3.095	n.d.	90.895	5.265	0.16	2.805	0.225	37.805	0.785	5.525	0.195	n.d.	0.51	0.465	n.d.	2.425	0.823629	70.17	0.2	0.59
	IV046	IV046		9	9	1.81	n.d.	8.315	n.d.	10.94	50.796	2.015	0.395	n.d.	0.36	1.145	2.345	n.d.	493.45	138.75	4.03	0.335	56.86	63.93	39.37	40.205	n.d.	1.1	n.d.	n.d.	n.d.	79.885	6.815	0.105	4.34	0.615	36.51	0.495	2.45	0.53	0.15	0.645	0.3	0.145	2.38	n.d.	n.d.	n.d.	n.d.
	AROMERA	IV004		7	9	0.49	n.d.	2.4	n.d.	4.485	9.55475	3.715	0.395	n.d.	0.1	0.21	1.455	n.d.	67.45	129.95	3.13	0.28	16.195	27.33	36.175	8.57	n.d.	n.d.	n.d.	n.d.	n.d.	28.035	0.41	n.d.	3.745	0.025	23.485	0.23	1.015	0.37	n.d.	0.22	0.2	n.d.	0.975	n.d.	n.d.	n.d.	n.d.
	BRONNER	IV001		9	7	2.29	n.d.	4.465	n.d.	7.005	19.7046	4.59	0.165	n.d.	0.11	0.565	1.32	n.d.	538.75	132.35	4.38	n.d.	21.18	71.08	99.09	29.595	0.185	4.215	n.d.	0.65	n.d.	51.645	0.455	n.d.	7.48	0.13	21.19	0.335	1.915	0.535	0.04	0.725	0.29	0.145	2.73	n.d.	n.d.	n.d.	n.d.
	DONAURIESLING	IV185		7	4	1.53	n.d.	15.365	0.005	10.79	70.7962	6.11	0.1	n.d.	n.d.	0.12	0.885	n.d.	324.7	156.95	14.94	1.425	30.945	57.11	146.735	47.065	n.d.	0.965	n.d.	0.105	n.d.	54.575	1.125	n.d.	5.655	0.065	26.82	0.52	4.565	0.95	n.d.	0.8	0.9	n.d.	2.985	n.d.	n.d.	n.d.	n.d.
	DUNA GYÖNGYE	IV032		9	9	0.46	n.d.	4.06	n.d.	6.995	25.7337	2.615	0.23	n.d.	n.d.	1.165	3.765	n.d.	203.6	78.5	7.565	n.d.	26.64	45.08	37.92	17.875	n.d.	2.59	n.d.	n.d.	n.d.	29.355	0.095	n.d.	0.88	n.d.	14.245	0.265	1.035	n.d.	n.d.	0.395	0.375	n.d.	2.81	n.d.	n.d.	n.d.	n.d.
	FANNY	IV011		5	7	0.2	n.d.	4.475	n.d.	5.435	4.80606	0.5	0.26	n.d.	n.d.	2.995	7.36	n.d.	104.3	41.2	0.785	n.d.	6.3	7.145	15.995	3.105	n.d.	n.d.	n.d.	n.d.	n.d.	24.02	2.48	n.d.	n.d.	n.d.	9.67	0.1	n.d.	n.d.	n.d.	0.05	n.d.	n.d.	0.715	n.d.	n.d.	n.d.	n.d.
	IV029	IV029		9	9	1.285	n.d.	5.615	0.015	19.72	34.5327	11.385	0.3	0.105	0.225	3.185	5.09	n.d.	562.35	167.8	1.08	0.455	105.445	62.78	83.525	15.385	0.28	1.26	n.d.	n.d.	n.d.	160.485	9.625	0.125	4.55	3.665	22.205	0.9	8.975	0.56	0.155	0.505	0.645	0.06	2	n.d.	n.d.	n.d.	n.d.
	LELA	IV187		9	7	1.22	n.d.	1.51	0.075	13.875	39.2772	8.165	0.52	n.d.	0.15	2.07	6.08	n.d.	303.65	137.65	3.385	n.d.	18.1	42.8	56.34	16.79	0.22	n.d.	n.d.	n.d.	n.d.	68.17	7.69	n.d.	5.445	0.095	46.76	1.12	3.325	0.455	0.125	0.375	0.375	n.d.	1.845	n.d.	n.d.	n.d.	n.d.
	LIZA	IV188		9	9	0.46	n.d.	0.92	0.04	13.16	26.7141	3.105	n.d.	n.d.	n.d.	0.225	0.455	n.d.	110.2	34.35	1.945	n.d.	15.09	56.885	30.455	5.8	n.d.	5.43	n.d.	0.34	n.d.	57.22	0.495	0.065	2.02	n.d.	33.73	0.78	5.125	0.37	n.d.	0.375	0.5	0.045	2.405	n.d.	n.d.	n.d.	n.d.
	ODYSSEUS	IV190		9	7	1.66	n.d.	1.795	n.d.	9.88	35.2409	2.69	n.d.	n.d.	0.025	0.565	0.495	n.d.	352.25	118.2	1.125	n.d.	19.85	43.925	87.345	18.71	n.d.	13.32	n.d.	2.28	n.d.	34.025	0.225	n.d.	6.07	0.04	31.375	0.955	3.27	0.6	n.d.	0.405	0.455	0.12	2.225	n.d.	n.d.	n.d.	n.d.
	PALATINA	IV009				1	n.d.	6.96	0.09	9.48	16.0038	2.715	0.37	n.d.	0.19	0.105	0.94	n.d.	267.15	239.4	8.655	7.025	154.07	53.645	40.12	26.395	0.255	n.d.	n.d.	n.d.	n.d.	41.885	3.785	n.d.	1	0.04	32.665	0.66	1.61	n.d.	0.045	0.19	n.d.	n.d.	2.045	n.d.	n.d.	n.d.	n.d.
	IV066	IV066		9	9	0.695	n.d.	4.3	0.03	10.47	28.656	3.01	n.d.	n.d.	n.d.	0.06	0.21	n.d.	91.75	132.2	5.34	0.46	58.775	37.13	55.96	9.52	0.17	n.d.	n.d.	n.d.	n.d.	46.68	4.95	0.085	3.205	0.16	28.87	1.05	3.615	0.545	n.d.	1.11	0.955	n.d.	2.105	n.d.	n.d.	n.d.	n.d.
	IV043	IV043		9	9	0.755	n.d.	2.615	n.d.	13.245	47.5358	8.125	0.11	n.d.	n.d.	1.07	1.82	n.d.	213.55	57.2	12.28	1.915	22.395	32.255	62.745	64.985	n.d.	1.505	0.925	n.d.	n.d.	81.015	7.05	0.075	5.575	0.765	41.565	1.695	4.555	0.82	0.135	0.35	0.44	n.d.	2.365	n.d.	n.d.	n.d.	n.d.
	IV064	IV064		7	7	1.58	n.d.	3.67	n.d.	13.645	8.80611	7.495	0.355	n.d.	0.695	1.945	4.375	n.d.	468.45	116.55	4.46	n.d.	16.31	32.255	69.825	12.45	n.d.	0.97	n.d.	n.d.	n.d.	54.84	5.19	0.15	2.81	0.515	23.895	0.44	3.885	0.395	0.09	0.275	0.075	0.065	2.9	n.d.	n.d.	n.d.	n.d.
	IV065	IV065		7	7	0.605	n.d.	3.815	0.005	10.505	0.694295	3.605	0.855	0.025	1.285	20.035	52.525	0.13	135.9	92	12.72	7.115	40.06	18.8	31.105	10.315	n.d.	0.79	n.d.	n.d.	n.d.	123.775	6.425	n.d.	6.95	3.435	43.075	1.375	9.62	1.11	0.035	0.305	0.325	1.81	1.31	n.d.	n.d.	n.d.	n.d.
	IV063	IV063		5	3	1.455	n.d.	8.33	0.09	20.23	57.6454	2.385	2.155	n.d.	1.275	12.485	23.075	0.03	401.45	99	2.625	n.d.	47.435	48.15	71.73	32.36	n.d.	20.525	n.d.	1.925	n.d.	106.265	5.525	n.d.	7.85	1.98	37.02	2.905	13.215	2.745	0.09	0.66	1.165	0.24	2.325	n.d.	n.d.	n.d.	n.d.
	IV067	IV067		9	9	2.165	n.d.	14.23	0.05	43.225	61.8153	6.775	0.435	n.d.	n.d.	0.96	1.325	n.d.	486.9	49.55	4.78	0.795	105.81	73.115	67.91	73.565	n.d.	14.665	0.475	1.46	n.d.	40.37	1.225	n.d.	1.6	0.475	9.655	0.36	1.74	0.38	n.d.	0.12	0.09	n.d.	1.93	0.471678	18.44	n.d.	n.d.
	PETRA	IV195		9	9	1.46	n.d.	4.71	0.01	41.315	23.5669	6.34	0.14	n.d.	0.225	0.24	1.45	n.d.	290.5	86.85	4.11	n.d.	19.975	27.825	35.165	10.475	0.285	0.77	n.d.	n.d.	n.d.	94.865	15.455	0.125	5.875	0.925	38.325	1.745	6.9	1.605	0.775	0.365	0.675	n.d.	0.67	n.d.	n.d.	n.d.	n.d.
	PÖLÖSKEI MUSKOTALY	IV012		7	5	0.6	n.d.	6.16	n.d.	6.465	11.0467	1.925	n.d.	n.d.	n.d.	0.21	0.305	n.d.	180.35	122.2	1.42	n.d.	39.83	26.255	27.675	7.935	0.295	n.d.	n.d.	n.d.	n.d.	44.665	2.9	n.d.	0.77	0.28	14.45	0.34	2.22	0.09	0.035	0.195	0.24	n.d.	0.96	n.d.	n.d.	n.d.	n.d.
	SEYVE VILLARD 12375	IV047		9	9	0.095	n.d.	1.76	n.d.	18.685	8.81105	1.54	0.41	n.d.	n.d.	1.065	2.155	n.d.	30.15	44.1	0.64	n.d.	16.18	16.22	21.645	5.27	n.d.	n.d.	n.d.	n.d.	n.d.	87.255	5.865	0.095	3.645	0.09	44.67	0.165	1.65	0.26	0.07	0.225	0.23	0.295	0.6	n.d.	n.d.	n.d.	n.d.
	SOLIRA	IV023		5	5	2.215	n.d.	25.065	0.015	22.61	53.5133	4.96	0.225	n.d.	0.095	2.925	3.38	n.d.	401	386	3.05	n.d.	44.82	76.04	168.68	37.18	0.165	0.365	n.d.	n.d.	n.d.	136.715	5.645	n.d.	5.585	1.27	38.53	0.735	9.535	0.595	n.d.	0.58	0.665	0.07	2.73	n.d.	n.d.	n.d.	n.d.
	SOUVIGNIER GRIS	IV044		9	5	0.26	n.d.	1.59	0.04	8.04	9.71627	4.3	0.11	n.d.	n.d.	0.215	0.64	n.d.	87.2	60.7	0.25	n.d.	9.595	12.535	29.38	3.965	0.18	n.d.	0.97	n.d.	n.d.	69.58	6.09	0.395	0.39	0.23	9.375	0.08	0.07	n.d.	n.d.	0.625	0.28	n.d.	1.215	n.d.	43.425	n.d.	n.d.
	VIKTORIA GYÖNGYE	IV031		7	7	1.045	n.d.	1.62	0.045	7.565	23.4474	4.665	0.165	n.d.	0.055	1.37	3.705	n.d.	367.1	89.1	1.14	n.d.	10.025	44.92	40.23	15.975	n.d.	0.445	n.d.	n.d.	n.d.	55.22	0.085	n.d.	4.065	n.d.	20.64	0.225	1.19	n.d.	n.d.	0.195	0.21	0.02	0.765	n.d.	n.d.	n.d.	n.d.
2018	1/24/02	IV091		5	9	1.45	n.d.	9.355	n.d.	8.215	83.85	2.555	0.22	n.d.	n.d.	0.56	1.165	n.d.	418.434	178.85	2.69	0.8	62.845	82.105	124.38	35.13	n.d.	5.885	n.d.	0.695	n.d.	32.775	2.635	0.13	5.26	0.13	25.655	0.395	0.645	0.365	n.d.	0.545	0.89	n.d.	2.115	n.d.	29.155	n.d.	n.d.
	1/26/4	IV132		5	7	1.005	n.d.	12.355	n.d.	29.315	50.95	4.835	0.165	n.d.	n.d.	1.7	1.755	n.d.	381.834	109.9	2.91	1.82	65.66	57.98	63.675	39.845	0.165	0.67	n.d.	n.d.	n.d.	42.2	2.195	n.d.	9.69	0.255	69.655	0.9	0.97	0.445	n.d.	0.3	0.365	0.055	1.76	n.d.	n.d.	n.d.	n.d.
	2/01/04	IV102		5	9	1.295	n.d.	5.935	0.005	23.54	39.7	5.535	n.d.	n.d.	n.d.	0.395	0.93	n.d.	231.435	140.1	0.795	0.275	73.975	83.165	99.94	19.81	0.165	2.475	n.d.	0.3	n.d.	60.37	2.765	n.d.	13.04	n.d.	51.83	1.545	2.135	2.195	0.055	0.74	1.17	n.d.	2.4	n.d.	n.d.	n.d.	n.d.
	2/22/07	IV078		3	9	1.44	n.d.	27.575	0.065	15.495	32.8	3.69	n.d.	n.d.	n.d.	0.32	0.435	n.d.	467.363	218.4	0.685	0.445	174.515	76.035	119.69	74.97	0.375	11.405	n.d.	2.085	n.d.	55.105	6.545	n.d.	3.47	0.05	36.775	0.265	0.66	n.d.	n.d.	0.515	0.29	0.1	4.085	n.d.	32.875	n.d.	n.d.
	2/27/06	IV074		5	9	1.91	n.d.	5.355	n.d.	31.405	52.7	3.145	n.d.	n.d.	n.d.	0.565	0.185	n.d.	455.705	86	1.275	n.d.	58.71	68.73	73.02	38.985	n.d.	19.025	n.d.	3.695	n.d.	106.165	5.045	n.d.	9.675	0.265	72.355	2.325	7.635	1.435	n.d.	0.915	1.2	n.d.	3.63	n.d.	n.d.	n.d.	n.d.
	2/31/10	IV098		5	9	1.95	n.d.	17.985	n.d.	15.79	67.6	3.335	0.41	n.d.	0.1	0.7	2.445	n.d.	622.49	174	2.425	0.95	163.615	89.9	67.9	39.97	n.d.	3.185	n.d.	0.745	n.d.	57.725	2.92	n.d.	3.38	0.44	43.92	0.97	4.025	0.485	0.025	0.23	0.42	n.d.	2.865	n.d.	n.d.	n.d.	n.d.
	3/1/06	IV076		5	9	1.435	n.d.	7.03	n.d.	33.06	62.2	5.565	1.01	n.d.	0.5	4.03	5.775	n.d.	307.789	94	2.66	0.41	75.465	83.015	85.145	40.21	n.d.	8.68	n.d.	2.255	n.d.	124.395	8.46	n.d.	14.545	1.325	91.615	1.91	8.11	1.89	0.17	0.595	0.505	0.12	3.2	n.d.	n.d.	n.d.	n.d.
	3/14/10	IV096		5	9	1.575	n.d.	11.64	0.025	31.45	69.7	4.775	n.d.	n.d.	0.125	1.39	1.825	n.d.	590.109	159.55	3.205	n.d.	85.485	88.885	91.795	38.55	n.d.	14.08	n.d.	3.535	n.d.	75.065	4.815	n.d.	8.26	0.08	82.95	1.38	5.785	0.64	n.d.	0.245	0.67	0.45	2.925	n.d.	n.d.	n.d.	n.d.
	3/23/05	IV075		5	9	0.98	n.d.	15.81	n.d.	20.14	37.55	4.06	0.615	n.d.	0.295	2.765	4.955	n.d.	333.124	140.8	2.32	0.685	65.455	72.965	77.085	33.85	0.215	5.35	n.d.	0.8	n.d.	68.225	4.695	n.d.	5.595	0.145	51.06	0.84	4.39	0.525	n.d.	0.395	0.465	0.14	3.185	n.d.	n.d.	n.d.	n.d.
	4/5/08	IV110		5	9	1.245	n.d.	16.1	0.035	27.395	28.1	3.06	n.d.	n.d.	n.d.	1.36	1.91	n.d.	447.069	115.5	1.5	0.715	104.815	43.935	82.99	20.41	n.d.	0.43	n.d.	0.075	n.d.	86.505	5.08	n.d.	3.53	0.65	65.175	0.995	4.245	0.11	n.d.	0.53	0.68	0.29	1.855	n.d.	n.d.	n.d.	n.d.
	3/34/08	IV072		3	9	0.51	n.d.	10.065	0.015	7.955	21	4.725	1.04	n.d.	0.79	1.225	6.39	n.d.	285.92	82.25	5.715	n.d.	23.37	59.975	73.85	32.975	0.165	0.535	n.d.	n.d.	n.d.	21.2	6.495	0.2	0.975	0.075	25.38	0.08	n.d.	n.d.	n.d.	0.525	0.16	n.d.	2.73	n.d.	33.2	n.d.	0.125
	3/33/08	IV114				1.56	n.d.	20.585	n.d.	9.835	11.3	2.09	n.d.	n.d.	0.12	0.36	1.465	n.d.	436.479	172.05	0.15	n.d.	43.68	56.365	104.545	27.305	n.d.	9.49	0.415	1.09	n.d.	36.04	4.5	0.09	0.44	0.33	14.19	0.17	0.99	n.d.	n.d.	0.185	0.245	0.015	1.765	n.d.	84.035	n.d.	n.d.
	IV046	IV046		9	9	0.935	n.d.	3.915	0.035	25.31	57.2	3.615	0.095	n.d.	n.d.	2.06	3.16	0.045	488.868	52.45	2.49	1.145	128.74	119.6	73.265	71.45	n.d.	1.26	n.d.	0.115	n.d.	123.815	10.125	n.d.	9.175	1.24	55.95	1.215	6.435	1.715	n.d.	0.51	0.56	0.165	2.75	n.d.	n.d.	n.d.	n.d.
	AROMERA	IV004		5	3	1.14	n.d.	6.945	n.d.	21.77	32.4	3.995	n.d.	n.d.	n.d.	0.065	0.205	n.d.	400.702	160	2.99	1.055	162.91	65.24	117.075	33.2	n.d.	n.d.	n.d.	n.d.	n.d.	52.46	1.37	n.d.	8.925	0.13	56.28	0.94	1.835	0.7	0.045	0.13	0.36	n.d.	2.025	n.d.	n.d.	n.d.	n.d.
	BRONNER	IV001		9	7	1.15	n.d.	2.115	0.045	20.32	55.2	5.425	n.d.	n.d.	n.d.	0.24	0.115	n.d.	327.362	49.4	2.64	n.d.	19.51	75.88	83.55	25.6	n.d.	4.775	n.d.	1.31	n.d.	76.485	0.475	n.d.	12.49	0.24	39.64	1.31	5.19	1.76	n.d.	0.67	0.54	n.d.	2.975	n.d.	n.d.	n.d.	n.d.
	DONAURIESLING	IV185		5	5	1.275	n.d.	12.455	0.045	7.79	118.05	5.82	n.d.	n.d.	n.d.	0.77	2.945	n.d.	341.941	85.9	5.195	0.955	32.79	62.705	133.94	48.205	n.d.	0.475	n.d.	n.d.	n.d.	51.045	2.905	n.d.	5.33	0.095	22.69	0.37	3.425	0.315	n.d.	0.625	1.29	n.d.	1.9	n.d.	n.d.	n.d.	n.d.
	DUNA GYÖNGYE	IV032		3	5	1.025	n.d.	5.605	0.015	9.145	57.6	2.995	0.445	n.d.	0.385	1.68	3.3	n.d.	243.602	58.55	5.985	0.98	59.03	47.63	59.93	26.205	n.d.	2.625	n.d.	0.245	n.d.	66.08	0.295	n.d.	1.93	0.155	24.92	0.775	3.96	n.d.	n.d.	0.575	0.56	n.d.	1.97	n.d.	n.d.	n.d.	n.d.
	FANNY	IV011		7	9	0.19	n.d.	3.54	n.d.	n.d.	12.3	0.635	n.d.	n.d.	n.d.	2.03	6.425	n.d.	85.1849	17.6	2.235	0.81	4.94	11.61	17.18	6.515	n.d.	n.d.	n.d.	n.d.	n.d.	4.17	0.6	n.d.	n.d.	n.d.	5.18	n.d.	n.d.	n.d.	n.d.	0.16	n.d.	0.085	0.855	n.d.	n.d.	n.d.	n.d.
	IV029	IV029		7	5	1.47	n.d.	7.945	0.04	21.7	31.45	17.785	0.335	n.d.	n.d.	6.42	8.535	0.44	807.722	62.85	1.02	0.5	180.5	99.175	105.275	34.685	n.d.	1.84	0.495	0.19	n.d.	237.565	21.995	0.2	6.825	12.87	35.98	2.12	13.97	1.955	n.d.	0.71	0.59	n.d.	3.26	n.d.	n.d.	n.d.	n.d.
	LELA	IV187		9	9	0.645	n.d.	1.885	0.02	16.085	64.05	13.39	0.215	n.d.	0.03	1.735	2.745	n.d.	182.527	72.1	4.28	0.255	15.745	44.285	46.6	13.775	n.d.	0.16	n.d.	n.d.	n.d.	75.54	5.775	n.d.	6.43	0.21	41.49	1.625	5.78	0.54	0.16	0.37	0.335	0.06	1.295	n.d.	n.d.	n.d.	n.d.
	LIZA	IV188		9	9	0.41	n.d.	3.16	0.01	12.52	44.4	4.125	0.13	n.d.	n.d.	0.385	0.645	n.d.	141.473	37.65	0.885	n.d.	15.53	58.94	40.115	7.22	n.d.	3.92	n.d.	0.21	n.d.	44.53	0.6	n.d.	1.73	0.01	23.2	0.58	3.06	n.d.	n.d.	0.255	0.685	0.015	2.27	n.d.	n.d.	n.d.	n.d.
	ODYSSEUS	IV190		9	9	2.01	n.d.	3.745	n.d.	9.905	69.95	2.48	n.d.	n.d.	n.d.	0.415	0.29	n.d.	732.629	176.7	1.875	n.d.	26.77	66.565	124.745	33.125	0.175	7.87	n.d.	1.355	n.d.	22.46	0.17	n.d.	5.255	n.d.	22.335	0.495	2.16	0.795	n.d.	0.66	0.47	n.d.	2.575	n.d.	n.d.	n.d.	n.d.
	PALATINA	IV009				0.04	n.d.	2.84	0.22	14.79	21.75	1.88	0.4	n.d.	0.02	1.59	3.48	n.d.	18.9568	2.75	1.86	n.d.	13.38	9.44	8.765	1.88	0.19	n.d.	n.d.	n.d.	n.d.	60.695	7.615	n.d.	0.615	0.42	19.785	0.25	1.62	n.d.	n.d.	0.01	0.06	0.145	0.625	n.d.	n.d.	n.d.	n.d.
	IV066	IV066		9	7	0.655	n.d.	4.345	0.005	12.045	55.4	2.975	0.2	n.d.	0.07	0.395	0.425	n.d.	123.12	66	1.78	0.355	26.43	32.97	61.815	8.48	0.18	0.155	n.d.	n.d.	n.d.	32.02	3.42	n.d.	3.225	0.335	26.475	0.81	1.385	0.4	0.07	0.785	0.47	n.d.	1.75	n.d.	n.d.	n.d.	n.d.
	IV043	IV043		5	9	0.825	n.d.	4.43	0.04	10.62	46.6	7.175	0.275	n.d.	0.07	0.52	0.685	n.d.	313.653	38.15	6.23	0.545	31.045	36.3	98.95	70.865	n.d.	0.54	0.33	n.d.	n.d.	56.16	7.06	n.d.	2.02	0.485	32.2	0.7	1.945	0.285	0.15	0.445	0.225	n.d.	2.37	n.d.	n.d.	n.d.	n.d.
	IV064	IV064		7	7	1.7	n.d.	3.36	0.01	28.39	52.85	10.395	0.23	n.d.	0.08	2.02	2.185	n.d.	615.813	69.9	5.11	n.d.	52.74	48.335	107.205	24.115	n.d.	1.935	0.505	0.215	n.d.	67.89	4.45	0.135	9.47	0.93	47.575	1.525	4.795	1.8	0.43	0.665	0.59	n.d.	2.505	n.d.	n.d.	n.d.	n.d.
	IV065	IV065		7	7	1.305	n.d.	20.545	0.27	14.955	14.5	3.95	0.215	n.d.	0.355	0.925	3.67	n.d.	461.231	182	9.26	2.425	90.885	55.585	118.43	32.59	n.d.	0.285	n.d.	n.d.	n.d.	80.85	3.545	0.075	3.775	1.445	27.725	0.72	8.015	0.41	0.14	0.07	0.51	0.025	3.115	n.d.	n.d.	n.d.	n.d.
	IV063	IV063		7	7	1.86	n.d.	10.86	0.33	21.2	97.45	3.26	3.42	0.155	1.705	36.58	57.655	0.13	613.884	43	2.59	0.32	59.665	84.58	122.825	54.115	n.d.	20.34	n.d.	1.24	n.d.	130.855	9.885	n.d.	14.425	2.285	54.57	3.53	12.71	4.305	0.11	0.895	0.87	0.715	3.605	n.d.	n.d.	n.d.	n.d.
	IV067	IV067		9	9	0.385	n.d.	1.13	0.005	74.09	52.9	5.915	2.73	n.d.	1.095	9.645	20.535	n.d.	249.363	7.6	4.495	1.285	38.94	44.24	16.69	45.03	0.175	10.245	0.59	1.555	n.d.	60.35	1.595	n.d.	1.445	0.975	13.425	0.505	3.94	0.535	n.d.	0.24	n.d.	0.12	1.555	1.295	29.255	n.d.	n.d.
	PETRA	IV195		9	9	1.01	n.d.	3.305	n.d.	45.555	92.6	7.205	n.d.	n.d.	n.d.	0.39	0.545	n.d.	238.59	19.2	4.035	n.d.	23.2	35.445	31.735	11.315	n.d.	0.57	0.415	0.08	n.d.	101.31	16.545	0.065	9.835	0.52	47.59	2.565	12.09	2.27	0.31	0.515	0.555	n.d.	1.4	n.d.	n.d.	n.d.	n.d.
	PÖLÖSKEI MUSKOTALY	IV012		5	9	0.675	n.d.	5.28	n.d.	7.25	7.5	1.97	0.25	n.d.	n.d.	0.495	1.66	n.d.	97.2084	40.75	n.d.	n.d.	27.05	13.595	21.37	4.005	n.d.	n.d.	n.d.	n.d.	n.d.	57.865	6.105	n.d.	0.165	0.9	10.11	0.16	2.78	n.d.	n.d.	0.13	n.d.	n.d.	1.065	n.d.	n.d.	n.d.	n.d.
	SEYVE VILLARD 12375	IV047		9	7	0.35	n.d.	2.365	0.005	19.14	15.4	3.58	0.715	n.d.	0.235	1.655	6.345	n.d.	87.8081	46.8	0.315	0.265	23.06	12.34	22.88	5.22	n.d.	n.d.	n.d.	n.d.	n.d.	72.23	4.485	n.d.	2.93	0.59	33.31	0.35	1.35	0.15	n.d.	0.205	0.04	0.245	1.53	n.d.	n.d.	n.d.	n.d.
	SOLIRA	IV023		3	3	1.85	n.d.	27.28	0.03	17.98	74.2	3.79	0.34	n.d.	n.d.	0.8	1.125	n.d.	535.624	267.1	1.25	1.005	33.565	77.44	173.58	36.95	0.175	0.195	n.d.	n.d.	n.d.	106.855	3.79	n.d.	6.485	0.345	41.57	0.6	8.235	1.055	n.d.	0.415	0.25	0.015	2.91	n.d.	n.d.	n.d.	n.d.
	SOUVIGNIER GRIS	IV044		7	9	n.d.	n.d.	1.47	0.01	10.495	35.4	5.795	n.d.	n.d.	n.d.	0.285	0.42	n.d.	16.6967	19.7	0.265	n.d.	5.035	17.125	25.32	0.85	n.d.	0.36	2.015	n.d.	n.d.	97.025	11.67	0.73	1.08	1.01	13.91	0.105	0.56	n.d.	n.d.	0.445	0.66	n.d.	1.445	n.d.	46.15	n.d.	n.d.
	VIKTORIA GYÖNGYE	IV031		3	5	1.17	n.d.	0.995	n.d.	21.38	36.8	5.035	0.425	n.d.	0.215	1.2	2.96	n.d.	430.919	40.6	2.355	n.d.	6.365	38.27	27.12	13.695	n.d.	0.365	n.d.	n.d.	n.d.	107.195	0.685	n.d.	5.345	0.415	30.025	0.465	5.1	0.31	n.d.	0.17	n.d.	n.d.	0.88	n.d.	n.d.	n.d.	n.d.
						n.d…..not detected or <LOQ
[truncated: 16 more columns]
